# Supplementary material for: Multi-isotopic (δ2H, δ13C, δ15N) tracing of molt origin for European starlings associated with U.S. dairies and feedlots
Source: PLoS One. 2020 Aug 10;15(8):e0237137. doi: 10.1371/journal.pone.0237137 (PMC7417194; doi:10.1371/journal.pone.0237137)
Supplement: S1 Table — Multi-Isotopic (δ2H, δ13C, δ15N) Tracing of Molt Origin for European Starlings Associated with U.S. Dairies and Feedlots. Figshare 2020; https://dx.doi.org/10.6084/m9.figshare.12652913. (XLSX) [file pone.0237137.s001.xlsx]

## Sheet: Sheet1
δ13C (VPDB)	δ15N (AIR)	δ2H (VSMOW)	State	County	Age/Sex	LAT N	LONG W
-19.3692	10.8259	-70.7155	AZ	Maricopa	JuvM1	33.5507	-112.236
-20.71	10.0709	-78.7163	AZ	Maricopa	JuvM2	33.5507	-112.236
-20.0317	10.6769	-71.15	AZ	Maricopa	JuvM3	33.5507	-112.236
-19.1634	10.3046	-76.818	AZ	Maricopa	JuvM4	33.5507	-112.236
-21.1806	9.25284	-70.8928	AZ	Maricopa	JuvM5	33.5507	-112.236
-21.9367	8.5351	-73.9143	AZ	Maricopa	JuvM6	33.5507	-112.236
-18.2784	11.2995	-70.3039	AZ	Maricopa	JuvM7	33.5507	-112.236
-21.0704	10.3057	-80.3607	AZ	Maricopa	JuvM8	33.5507	-112.236
-19.0187	13.4052	-62.4048	AZ	Maricopa	F1	33.5507	-112.236
-18.8651	11.6377	-70.4701	AZ	Maricopa	F2	33.5507	-112.236
-20.7474	9.8289	-69.8077	AZ	Maricopa	F3	33.5507	-112.236
-19.4026	10.7142	-70.8185	AZ	Maricopa	F4	33.5507	-112.236
-20.9197	10.3326	-66.2491	AZ	Maricopa	F5	33.5507	-112.236
-18.8257	9.44831	-61.2871	AZ	Maricopa	F6	33.5507	-112.236
-19.824	11.9511	-66.3376	AZ	Maricopa	F7	33.5507	-112.236
-20.266	12.0824	-70.0174	AZ	Maricopa	F8	33.5507	-112.236
-20.0928	10.1847	-76.2892	AZ	Maricopa	F9	33.5507	-112.236
-20.6943	9.78753	-79.715	AZ	Maricopa	F10	33.5507	-112.236
-19.2392	12.8447	-64.7764	AZ	Maricopa	F11	33.5507	-112.236
-20.5949	10.5994	-67.0385	AZ	Maricopa	M1	33.5507	-112.236
-22.109	10.1464	-75.2943	AZ	Maricopa	M2	33.5507	-112.236
-19.6537	10.6759	-62.1208	AZ	Maricopa	M3	33.5507	-112.236
-20.3389	10.1785	-70.9446	AZ	Maricopa	M4	33.5507	-112.236
-19.0157	10.0182	-74.7605	AZ	Maricopa	M5	33.5507	-112.236
-16.0593	12.0731	-62.1726	AZ	Maricopa	M6	33.5507	-112.236
-16.6087	10.2415	-69.5788	AZ	Maricopa	M7	33.5507	-112.236
-20.5791	11.103	-74.2033	AZ	Maricopa	M8	33.5507	-112.236
-20.3212	9.9075	-79.9572	AZ	Maricopa	M9	33.5507	-112.236
-18.2971	13.3556	-72.82	AZ	Maricopa	M10	33.5507	-112.236
-17.6877	11.9418	-70.6314	AZ	Maricopa	M11	33.5507	-112.236
-19.7049	10.8672	-69.1382	AZ	Maricopa	M12	33.5507	-112.236
-19.7571	10.074	-71.1722	AZ	Maricopa	M13	33.5507	-112.236
-22.2439	8.2993	-84.8104	AZ	Maricopa	M14	33.5507	-112.236
-18.8878	12.1776	-57.8949	AZ	Maricopa	M15	33.5507	-112.236
-20.7829	12.0421	-82.8709	AZ	Maricopa	M16	33.5507	-112.236
-18.9025	12.3772	-77.6046	AZ	Maricopa	M17	33.5507	-112.236
-21.3608	9.81442	-79.614	AZ	Maricopa	M18	33.5507	-112.236
-20.4957	10.4387	-76.8436	AZ	Maricopa	M19	33.5507	-112.236
-21.9896	12.7996	-69.0708	AZ	Maricopa	M20	33.5507	-112.236
-16.745	10.5069	-68.2244	AZ	Maricopa	M21	33.5507	-112.236
-22.0015	9.21423	-85.8286	AZ	Maricopa	M22	33.5507	-112.236
-19.73	14.6911	-67.2743	AZ	Maricopa	M23	33.5507	-112.236
-18.7553	13.0892	-65.505	AZ	Maricopa	M24	33.5507	-112.236
-17.4299	11.8989	-66.3629	AZ	Maricopa	M25	33.5507	-112.236
-21.4122	7.80986	-89.5712	AZ	Maricopa	M26	33.5507	-112.236
-12.6839	13.7055	-55.3772	AZ	Maricopa	M27	33.5507	-112.236
-22.2991	11.7076	-63.4079	AZ	Maricopa	M28	33.5507	-112.236
-18.3552	9.97432	-83.2389	AZ	Maricopa	M29	33.5507	-112.236
-22.6095	8.7106	-87.1408	AZ	Maricopa	M30	33.5507	-112.236
-22.4341	9.14184	-74.0634	AZ	Maricopa	M31	33.5507	-112.236
-20.7568	9.91848	-84.8075	AZ	Maricopa	JuvF1	33.53	-112.407
-19.1032	11.8461	-70.6299	AZ	Maricopa	JuvM1	33.53	-112.407
-19.4363	12.419	-68.4414	AZ	Maricopa	JuvM2	33.53	-112.407
-19.2895	11.0529	-82.8465	AZ	Maricopa	F1	33.53	-112.407
-16.8041	12.3663	-58.2999	AZ	Maricopa	F2	33.53	-112.407
-19.5319	10.268	-79.4528	AZ	Maricopa	M1	33.53	-112.407
-18.4292	10.5069	-63.3616	AZ	Maricopa	M2	33.53	-112.407
-17.3412	10.5379	-58.7776	AZ	Maricopa	M3	33.53	-112.407
-19.3328	11.3694	-61.4884	AZ	Maricopa	M4	33.53	-112.407
-18.9682	16.1668	-54.8557	AZ	Maricopa	M5	33.53	-112.407
-16.84	17.22	-73.108	CA	Kings	M1	36.3462	-119.887
-21.39	11.16	-76.8128	CA	Kings	M2	36.3462	-119.887
-17.11	13.84	-70.248	CA	Kings	M3	36.3462	-119.887
-19.27	11.27	-53.4832	CA	Kings	M4	36.3462	-119.887
-18.55	13.96	-78.6112	CA	Kings	M5	36.3462	-119.887
-21.78	9.74	-66.764	CA	Merced	JuvF1	37.3567	-120.553
-17.11	15.63	-74.6552	CA	Merced	F1	37.3567	-120.553
-17.93	12.08	-69.1088	CA	Merced	M1	37.3567	-120.553
-21.64	9.58	-69.164	CA	Merced	M2	37.3567	-120.553
-17.12	13.93	-68.8048	CA	Merced	M3	37.3567	-120.553
-23.29	10.18	-82.5608	CA	Merced	F1	37.0438	-120.708
-21.86	9.95	-76.2216	CA	Merced	F2	37.0438	-120.708
-14.3	14.41	-68.9624	CA	Merced	M1	37.0438	-120.708
-20.77	13.28	-146.834	CA	Merced	M2	37.0438	-120.708
-24.49	6.66	-75.2328	CA	Merced	M3	37.0438	-120.708
-21.48	15.3	-119.521	CA	Merced	M1	37.3127	-120.833
-16.68	11.67	-77.9584	CA	Merced	F1	37.3127	-120.833
-14.87	15.01	-71.6712	CA	Merced	F2	37.3127	-120.833
-17.66	13.11	-74.3816	CA	Merced	F3	37.3127	-120.833
-18.83	10.85	-89.5112	CA	Merced	F4	37.3127	-120.833
-23.44	10.73	-92.4263	CO	Larimer	F1	40.4589	-105.023
-17.83	9.93	-88.9323	CO	Larimer	F2	40.4589	-105.023
-22.77	10.4	-125.282	CO	Larimer	JuvM1	40.4589	-105.023
-22.9	10.7	-94.6768	CO	Larimer	M2	40.4589	-105.023
-21.32	13.55	-97.1706	CO	Larimer	JuvM3	40.4589	-105.023
-22.21	9.49	-91.2832	CO	Larimer	JuvM4	40.4589	-105.023
-22.19	10.56	-89.2909	CO	Larimer	JuvM5	40.4589	-105.023
-23.34	9.72	-107.111	CO	Larimer	M1	40.4589	-105.023
-21.92	14.58	-92.0876	CO	Larimer	M2	40.4589	-105.023
-23.68	10.38	-112.927	CO	Larimer	M3	40.4589	-105.023
-19.52	11.73	-86.0957	CO	Larimer	M4	40.4589	-105.023
-22.57	11.78	-85.1137	CO	Larimer	M5	40.4589	-105.023
-21.65	9.93	-110.554	CO	Larimer	M6	40.4589	-105.023
-22.76	11.61	-89.5117	CO	Larimer	M7	40.4589	-105.023
-25.99	12	-112.073	CO	Larimer	M8	40.4589	-105.023
-20.01	10.58	-85.0533	CO	Weld	JuvM1	40.2122	-104.873
-21.56	7.3	-93.775	CO	Weld	JuvM2	40.2122	-104.873
-19.16	15.73	-87.0056	CO	Weld	M1	40.2122	-104.873
-22.24	11	-93.7886	CO	Weld	M2	40.2122	-104.873
-21.28	14.37	-99.5041	CO	Weld	M3	40.2122	-104.873
-22.94	9.72	-91.4983	CO	Weld	M4	40.2122	-104.873
-21.96	12.5	-100.823	CO	Weld	M5	40.2122	-104.873
-21.66	13.34	-95.7759	CO	Weld	M6	40.2122	-104.873
-22.81	10.75	-93.7521	CO	Weld	M7	40.2122	-104.873
-22.02	13.66	-94.0825	CO	Weld	M8	40.2122	-104.873
-22.06	12.86	-91.783	CO	Weld	M9	40.2122	-104.873
-20.6	15.66	-99.2554	CO	Morgan	JuvM1	40.1675	-104.134
-21.38	17.69	-96.3043	CO	Morgan	JuvM2	40.1675	-104.134
-22.01	14.17	-90.0373	CO	Morgan	JuvM3	40.1675	-104.134
-23.24	15.86	-105.354	CO	Morgan	F1	40.1675	-104.134
-17.26	17.31	-70.314	CO	Morgan	M1	40.1675	-104.134
-23.6	14.74	-107.507	CO	Morgan	M2	40.1675	-104.134
-22.11	11.34	-94.0864	CO	Morgan	M3	40.1675	-104.134
-22.55	16.23	-90.5855	CO	Morgan	M4	40.1675	-104.134
-23.18	14.83	-112.492	CO	Morgan	M5	40.1675	-104.134
-16.21	16.27	-82.2617	CO	Morgan	M6	40.1675	-104.134
-22.81	13.34	-104.167	CO	Larimer	F1	40.3786	-104.506
-24.02	11.16	-106.267	CO	Larimer	JuvM1	40.3786	-104.506
-23.88	12.32	-89.367	CO	Larimer	JuvM2	40.3786	-104.506
-24.08	16.45	-99.8723	CO	Larimer	JuvM3	40.3786	-104.506
-21.48	11.79	-97.1316	CO	Larimer	JuvM4	40.3786	-104.506
-20.92	16.69	-98.8973	CO	Larimer	JuvM5	40.3786	-104.506
-23.39	13.7	-88.4362	CO	Larimer	M1	40.3786	-104.506
-22.87	11.79	-73.9142	CO	Larimer	M2	40.3786	-104.506
-18.89	16.69	-78.0905	CO	Larimer	M3	40.3786	-104.506
-19.2	13.7	-89.6224	CO	Larimer	M4	40.3786	-104.506
-22.36	8.73	-77.6411	IA	Story	JuvF1	42.0421	-93.5785
-22.72	9.55	-64.2262	IA	Story	F1	42.0421	-93.5785
-21.1	8.67	-71.4417	IA	Story	F2	42.0421	-93.5785
-22.86	8.09	-75.7476	IA	Story	M1	42.0421	-93.5785
-22.65	12.06	-75.0014	IA	Story	M2	42.0421	-93.5785
-16.47	11.71	-72.6601	IA	Story	M3	42.0421	-93.5785
-23.28	10.46	-79.6149	IA	Story	M4	42.0421	-93.5785
-21.3	10.62	-71.8061	IA	Story	M5	42.0421	-93.5785
-21.05	12.64	-66.4657	IA	Story	M6	42.0421	-93.5785
-22.89	10.4	-67.516	IA	Story	M7	42.0421	-93.5785
-21.11	12.17	-78.1425	IA	Dallas	M1	41.7191	-93.8199
-23.24	10.34	-67.5503	IA	Dallas	M2	41.7191	-93.8199
-18.95	11.69	-63.9881	IA	Dallas	M3	41.7191	-93.8199
-22.85	9.4	-56.643	IA	Dallas	M4	41.7191	-93.8199
-23.58	9.15	-72.7662	IA	Dallas	M5	41.7191	-93.8199
-23.45	8.35	-83.3885	IA	Dallas	M6	41.7191	-93.8199
-19.02	13.63	-71.2738	IA	Dallas	M7	41.7191	-93.8199
-22.34	11.39	-73.6979	IA	Dallas	M8	41.7191	-93.8199
-21.85	11.15	-82.0515	IA	Dallas	M9	41.7191	-93.8199
-22.74	9.02	-68.4653	IA	Dallas	M10	41.7191	-93.8199
-20.01	13.08	-79.0884	IA	Warren	JuvF1	41.4863	-93.454
-14.88	13	-76.4863	IA	Warren	F1	41.4863	-93.454
-23.97	9.78	-58.7546	IA	Warren	F2	41.4863	-93.454
-22.79	8.79	-59.6019	IA	Warren	F3	41.4863	-93.454
-22.22	10.58	-68.1636	IA	Warren	F4	41.4863	-93.454
-23.15	11.77	-67.7015	IA	Warren	M1	41.4863	-93.454
-22.93	10.74	-66.7506	IA	Warren	M2	41.4863	-93.454
-19.83	12.24	-63.6881	IA	Warren	M3	41.4863	-93.454
-22.68	13.6	-72.7219	IA	Warren	M4	41.4863	-93.454
-21.7	12.58	-77.2066	IA	Warren	M5	41.4863	-93.454
-23.46	11.8	-89.9113	IA	Clay	JuvM1	43.0143	-95.273
-18.98	13.31	-76.3769	IA	Clay	JuvM2	43.0143	-95.273
-20.26	13.23	-64.7669	IA	Clay	F1	43.0143	-95.273
-19.3	11.5	-59.1607	IA	Clay	F2	43.0143	-95.273
-18.74	13.86	-73.3026	IA	Clay	M1	43.0143	-95.273
-19.98	14.34	-76.4395	IA	Clay	M2	43.0143	-95.273
-20.16	12.6	-69.2312	IA	Clay	M3	43.0143	-95.273
-20.67	10.97	-72.1582	IA	Clay	M4	43.0143	-95.273
-20.68	11.33	-69.0411	IA	Clay	M5	43.0143	-95.273
-22.87	10.46	-78.2586	IA	Clay	M6	43.0143	-95.273
-20.43	13.63	-80.9145	IA	Ida	F1	42.5191	-95.5817
-17.54	13.8	-81.6947	IA	Ida	F2	42.5191	-95.5817
-21.23	12.01	-84.7351	IA	Ida	F3	42.5191	-95.5817
-21.23	10.05	-79.7524	IA	Ida	F4	42.5191	-95.5817
-19.35	13.5	-72.0764	IA	Ida	F5	42.5191	-95.5817
-19.89	11.33	-81.473	IA	Ida	M1	42.5191	-95.5817
-15.62	15.48	-64.8641	IA	Ida	M2	42.5191	-95.5817
-22.41	11.88	-75.3333	IA	Ida	M3	42.5191	-95.5817
-19.03	11.63	-82.2369	IA	Ida	M4	42.5191	-95.5817
-20.73	11.3	-80.374	IA	Ida	M5	42.5191	-95.5817
-23.0627	11.1252	-117.454	ID	Owyhee	JuvM1	42.926	-115.564
-21.0508	11.3181	-114.001	ID	Owyhee	M1	42.926	-115.564
-22.8354	12.9092	-128.341	ID	Owyhee	M2	42.926	-115.564
-22.4377	10.2614	-118.176	ID	Owyhee	M3	42.926	-115.564
-23.0863	10.1332	-105.745	ID	Elmore	JuvM1	42.9272	-115.184
-23.2675	11.0226	-113.743	ID	Elmore	JuvF1	42.9272	-115.184
-22.2448	13.4488	-120.714	ID	Elmore	JuvF2	42.9272	-115.184
-22.8422	10.363	-98.1416	ID	Elmore	F1	42.9272	-115.184
-22.2448	9.98139	-117.048	ID	Elmore	JuvM1	42.9368	-115.34
-21.9741	11.555	-116.331	ID	Elmore	JuvM2	42.9368	-115.34
-22.8915	9.97626	-119.706	ID	Elmore	F1	42.9368	-115.34
-22.4574	11.3232	-125.248	ID	Elmore	F2	42.9368	-115.34
-21.9495	11.9951	-111.384	ID	Elmore	M1	42.9368	-115.34
-21.851	11.3632	-116.115	ID	Elmore	M2	42.9368	-115.34
-22.0646	7.63527	-107.313	ID	Elmore	JuvM1	43.0255	-115.727
-23.1907	13.9258	-113.688	ID	Elmore	M1	43.0255	-115.727
-22.7733	9.57721	-112.148	ID	Elmore	M2	43.0255	-115.727																							2711	193	ID04	M4
-23.3728	10.0645	-116.985	ID	Elmore	M3	43.0255	-115.727																							2712	194	ID05	IMM1
-23.15	12.13	-99.8038	ID	Elmore	M4	43.0255	-115.727																							2713	195	ID05	IMM2
-23.42	8.7	-114.261	ID	Elmore	JuvM1	43.0268	-116.072																							2714	196	ID05	IMM3
-23.46	9.11	-113.057	ID	Elmore	JuvM2	43.0268	-116.072																							2715	197	ID05	M1
-24.82	15.86	-134.771	ID	Elmore	JuvM3	43.0268	-116.072																							2716	198	ID05	M2
-22.64	12.33	-110.725	ID	Elmore	M1	43.0268	-116.072																							2717	199	ID05	M3
-22.98	8.95	-114.066	ID	Elmore	M2	43.0268	-116.072																							2718	200	ID05	M4
-23.56	8.54	-116.427	ID	Elmore	M3	43.0268	-116.072																							2719	201	KS01	IMF1
-23.34	8.53	-127.713	ID	Elmore	M4	43.0268	-116.072																							2720	202	KS01	F1
-20.8307	11.6548	-64.6868	IL	Ogle	JuvM1	42.2	-89.4511																							2721	203	KS01	F2
-22.8519	9.0136	-87.8304	IL	Ogle	JuvM2	42.2	-89.4511																							2722	204	KS01	F3
-21.5147	11.8885	-89.5578	IL	Ogle	JuvM3	42.2	-89.4511																							2723	205	KS01	F4
-24.8524	8.69198	-99.2101	IL	Ogle	JuvM4	42.2	-89.4511																							2724	206	KS01	M1
-19.4925	10.236	-66.1237	IL	Ogle	F1	42.2	-89.4511																							2725	207	KS01	M2
-17.9128	8.94328	-76.5168	IL	Ogle	F2	42.2	-89.4511																							2726	208	KS01	M3
-22.507	8.76851	-60.4943	IL	Ogle	F3	42.2	-89.4511																							2727	209	KS01	M4
-16.7371	10.1201	-61.0406	IL	Ogle	M1	42.2	-89.4511																							2728	210	KS01	M5
-24.6948	9.33212	-86.1194	IL	Ogle	M2	42.2	-89.4511																							2729	211	KS02	IMM1
-23.1495	9.76129	-77.3561	IL	Ogle	M3	42.2	-89.4511																							2730	212	KS02	IMM2
-20.1626	11.4108	-77.5929	IL	Boone	JuvF1	42.2972	-88.8232																							2731	213	KS02	F1
-23.1219	11.569	-69.4281	IL	Boone	M1	42.2972	-88.8232																							2732	214	KS02	F2
-21.5511	11.873	-76.3852	IL	Boone	M2	42.2972	-88.8232																							2733	215	KS02	F3
-23.5496	8.75817	-63.5263	IL	Boone	F1	42.2972	-88.8232																							2734	216	KS02	M1
-23.3673	8.64545	-63.1389	IL	Boone	F2	42.2972	-88.8232																							2735	217	KS02	M2
-23.9803	8.90709	-75.6783	IL	Boone	F3	42.2972	-88.8232																							2736	218	KS02	M3
-24.2237	8.4169	-80.0314	IL	Boone	F4	42.2972	-88.8232																							2737	219	KS03	IMF1
-23.1308	10.0622	-70.5993	IL	Clinton	F5	38.5247	-89.4904																							2738	220	KS03	IMF2
-23.7714	8.07874	-76.2089	IL	Clinton	F6	38.5247	-89.4904																							2739	221	KS03	F1
-22.578	11.1067	-68.6036	IL	Clinton	F7	38.5247	-89.4904																							2740	222	KS03	M1
-19.3851	13.3591	-62.6021	IL	Clinton	JuvM1	38.5247	-89.4904																							2741	223	KS03	M2
-23.4363	9.07462	-66.332	IL	Clinton	JuvF1	38.5247	-89.4904
-25.1146	14.7024	-79.4201	IL	Clinton	JuvF2	38.5247	-89.4904
-19.3851	13.3591	-84.2735	IL	Clinton	JuvF3	38.5247	-89.4904
-21.24	9.48	-79.2411	IL	Clinton	F1	38.5247	-89.4904
-23.72	11.82	-68.5313	IL	Clinton	F2	38.5247	-89.4904
-18.39	15.41	-49.4673	IL	Clinton	F3	38.5247	-89.4904
-20.2	17.83	-52.975	IL	Clinton	M1	38.5247	-89.4904
-18.65	18.24	-58.0685	IL	Clinton	M2	38.5247	-89.4904
-20.45	14.32	-76.1296	IL	Clinton	M3	38.5247	-89.4904
-21.57	14.09	-80.7251	IL	Clinton	M4	38.5247	-89.4904
-23.88	11.86	-51.9704	IL	Clinton	M5	38.5247	-89.4904
-18.11	17.03	-69.4681	IL	McLean	M1	40.2852	-88.5071
-22.68	13.07	-58.5776	IL	McLean	M2	40.2852	-88.5071
-22.65	8.93	-77.5203	IL	McLean	M3	40.2852	-88.5071
-22	12.39	-81.7738	IL	McLean	M4	40.2852	-88.5071
-21.23	11.38	-62.2703	IL	McLean	M5	40.2852	-88.5071
-21.56	13.12	-65.2383	IL	McLean	M6	40.2852	-88.5071
-23.35	10.76	-64.3567	IL	McLean	M7	40.2852	-88.5071
-19.74	13.24	-62.6012	IL	McLean	F1	40.2852	-88.5071
-22.9	12.22	-79.7357	IL	McLean	JuvF1	40.2852	-88.5071
-20.92	16.44	-73.5409	IL	McLean	JuvM2	40.2852	-88.5071
-17.34	13.76	-73.7377	KS	Andersoon	JuvF1	38.258	-95.4553
-22	9.57	-81.7143	KS	Andersoon	F1	38.258	-95.4553
-22.1	11.31	-90.5395	KS	Andersoon	F2	38.258	-95.4553
-21.65	10.93	-68.8644	KS	Andersoon	F3	38.258	-95.4553
-22.26	10.44	-56.4447	KS	Andersoon	F4	38.258	-95.4553
-15.55	11.11	-78.9488	KS	Andersoon	M1	38.258	-95.4553
-20.29	11.23	-92.3939	KS	Andersoon	M2	38.258	-95.4553
-15.01	15.98	-42.702	KS	Andersoon	M3	38.258	-95.4553
-22.27	10.9	-50.5491	KS	Andersoon	M4	38.258	-95.4553
-22.58	11.51	-61.1254	KS	Andersoon	M5	38.258	-95.4553
-21.8	9.67	-47.7697	KS	Pottawatomie	JuvM1	39.3636	-96.5376
-19.74	8.97	-49.7364	KS	Pottawatomie	JuvM2	39.3636	-96.5376
-21.32	9.91	-67.9312	KS	Pottawatomie	F1	39.3636	-96.5376
-21	8.76	-51.8736	KS	Pottawatomie	F2	39.3636	-96.5376
-20.68	8.98	-54.3248	KS	Pottawatomie	F3	39.3636	-96.5376
-19.95	13.66	-63.0656	KS	Pottawatomie	M1	39.3636	-96.5376
-19.23	10.07	-45.9464	KS	Pottawatomie	M2	39.3636	-96.5376
-21.72	9.57	-49.0008	KS	Pottawatomie	M3	39.3636	-96.5376
-15.16	11.15	-73.9856	KS	Clay	JuvF1	39.3518	-97.1863
-23.54	11.13	-81.708	KS	Clay	JuvF2	39.3518	-97.1863
-21.49	11	-64.5368	KS	Clay	F1	39.3518	-97.1863
-20.03	14.77	-82.5528	KS	Clay	M1	39.3518	-97.1863
-23.01	10.92	-76.0952	KS	Clay	M2	39.3518	-97.1863
-22.78	7.38	-58.4	KS	Nemaha	JuvF1	39.7698	-96.1028
-19.02	12.87	-72.9	KS	Nemaha	JuvF2	39.7698	-96.1028
-21.69	9.42	-72	KS	Nemaha	M1	39.7698	-96.1028
-18.88	13.8	-83.6	KS	Nemaha	M2	39.7698	-96.1028
-20.83	10.65	-56.1	KS	Nemaha	M3	39.7698	-96.1028
-22.6	11.03	-68.2	KS	Nemaha	M4	39.7698	-96.1028
-23.9	11.31	-64.8	KS	Nemaha	M5	39.7698	-96.1028
-15.76	15.53	-73.8	KS	Nemaha	M6	39.7698	-96.1028
-22.26	9.7	-55	KS	Pottawatomie	JuvF1	39.2267	-96.5939
-21.52	12.2	-52.3	KS	Pottawatomie	M1	39.2267	-96.5939
-17.39	7.19	-83.5	KS	Pottawatomie	M2	39.2267	-96.5939
-20.8	8.3	-75.9	KS	Pottawatomie	M3	39.2267	-96.5939
-22.62	9.7	-57.1	KS	Pottawatomie	M4	39.2267	-96.5939
-22.27	9.22	-72.2	KS	Pottawatomie	M5	39.2267	-96.5939
-23.2	8.9	-70	KS	Pottawatomie	M6	39.2267	-96.5939
-20.72	11.25	-58.2	KS	Pottawatomie	M7	39.2267	-96.5939
-21.6	9.01	-46.4	KS	Pottawatomie	M8	39.2267	-96.5939
-21.28	9.22	-62.3	KS	Pottawatomie	M9	39.2267	-96.5939
-24.05	9.55	-89.9168	MN	Pine	M1	45.8261	-92.863
-23.42	10.98	-75.8424	MN	Pine	M2	45.8261	-92.863
-23.98	8.81	-93.08	MN	Pine	F1	45.8261	-92.863
-22.75	10.66	-79.9912	MN	Pine	F2	45.8261	-92.863
-23.3353	10.3268	-83.3542	MO	Boone	JuvM1	38.9126	-92.2815
-19.3682	12.2885	-80.9327	MO	Boone	F1	38.9126	-92.2815
-22.9688	9.87024	-80.4001	MO	Boone	M1	38.9126	-92.2815
-18.3897	12.8305	-63.2008	MO	Boone	M2	38.9126	-92.2815
-21.5242	8.17641	-60.3463	MO	Boone	M3	38.9126	-92.2815
-19.3032	14.5233	-55.1029	MO	Boone	M4	38.9126	-92.2815
-18.5937	14.3315	-62.3463	MO	Boone	M5	38.9126	-92.2815
-21.471	8.79349	-74.7625	MO	Boone	M6	38.9126	-92.2815
-22.5175	9.53252	-54.4823	MO	Boone	M7	38.9126	-92.2815
-21.3123	12.152	-52.2456	MO	Boone	M8	38.9126	-92.2815
-22.2711	9.87232	-56.1204	MO	Boone	M9	38.9126	-92.2815
-21.9607	10.5773	-61.5394	MO	Callaway	F1	39.0027	-91.9881
-21.1807	14.2432	-56.9438	MO	Callaway	M1	39.0027	-91.9881
-21.3384	14.0813	-56.3132	MO	Callaway	M2	39.0027	-91.9881
-23.4481	8.87932	-80.3875	MO	Callaway	M3	39.0027	-91.9881
-22.7184	11.0215	-91.245	MO	Callaway	M4	39.0027	-91.9881
-22.0124	12.5265	-54.1125	MO	Callaway	M5	39.0027	-91.9881
-23.7475	11.5322	-75.5829	MO	Callaway	M6	39.0027	-91.9881
-17.7904	9.2156	-59.6074	MO	Callaway	M7	39.0027	-91.9881
-16.2	15.56	-44.6	NC	Iredell	F1	35.7885	-81.059
-19.32	10.94	-59.6	NC	Iredell	M1	35.7885	-81.059
-17.11	14.3	-48.2	NC	Iredell	M2	35.7885	-81.059
-16.3	14.64	-50.8	NC	Iredell	M3	35.7885	-81.059
-17.39	10.33	-38.8	NC	Iredell	M4	35.7885	-81.059
-15.81	15.35	-41.5	NC	Iredell	M1	35.9272	-80.9084
-17.43	12.95	-44.2	NC	Iredell	M2	35.9272	-80.9084
-24.06	9.66	-70	NC	Iredell	M3	35.9272	-80.9084
-16.97	16.55	-41.4	NC	Iredell	F1	35.9272	-80.9084
-23.36	9.34	-84.4	NC	Iredell	F2	35.9272	-80.9084
-17.97	15.66	-48.8	NC	Iredell	M1	35.9192	-80.8138
-20.01	12.57	-52.4	NC	Iredell	M2	35.9192	-80.8138
-18.72	14.34	-42.9	NC	Iredell	M3	35.9192	-80.8138
-17.78	13.78	-53.5	NC	Iredell	M4	35.9192	-80.8138
-16.65	14.93	-49.6	NC	Iredell	M5	35.9192	-80.8138
-21.9771	7.51376	-51.5	NC	Haywood	F1	35.4849	-82.968
-21.0929	8.70751	-59.2	NC	Haywood	M1	35.4849	-82.968
-21.4769	11.9683	-49.6	NC	Haywood	M2	35.4849	-82.968
-18.7545	8.46282	-51.1	NC	Haywood	M3	35.4849	-82.968
-19.366	7.71237	-55.3	NC	Haywood	M4	35.4849	-82.968
-22.2734	7.08376	-61.9	NC	Buncombe	JuvM1	35.6516	-82.6076
-21.8156	9.69036	-45.2	NC	Buncombe	F1	35.6516	-82.6076
-21.921	8.25703	-57.4	NC	Buncombe	M1	35.6516	-82.6076
-22.9548	6.84624	-52.3	NC	Buncombe	M2	35.6516	-82.6076
-20.9994	7.36326	-67.4	NC	Buncombe	M3	35.6516	-82.6076
-23.085	11.4588	-115.481	NE	Keith	JuvM1	41.0878	-101.839
-16.1894	12.5574	-74.5451	NE	Keith	JuvM2	41.0878	-101.839
-14.9577	15.8263	-76.67	NE	Keith	JuvM3	41.0878	-101.839
-23.2023	9.16665	-97.7328	NE	Keith	M1	41.0878	-101.839
-23.2023	11.4192	-115.373	NE	Keith	F1	41.1017	-101.387
-15.6888	14.5327	-64.3676	NE	Keith	M1	41.1017	-101.387
-18.9307	9.75558	-77.0951	NE	Keith	M2	41.1017	-101.387
-24.8144	6.49926	-90.2437	NE	Keith	M3	41.1017	-101.387
-22.1184	7.91999	-83.538	NE	Keith	M4	41.1017	-101.387
-23.8221	12.5293	-108.046	NE	Garden	JuvM1	41.4464	-102.446
-23.2624	7.06839	-89.6159	NE	Garden	F1	41.4464	-102.446
-23.4417	11.0278	-114.86	NE	Garden	M1	41.4464	-102.446
-23.0013	8.69655	-103.529	NE	Garden	M2	41.4464	-102.446
-22.9648	10.4821	-94.729	NE	Garden	M3	41.4464	-102.446
-21.9292	11.6256	-101.633	NE	Garden	M4	41.4464	-102.446
-21.4631	13.384	-84.7869	NE	Perkins	JuvM1	40.7961	-101.857
-23.3205	13.483	-107.754	NE	Perkins	F1	40.7961	-101.857
-24.0566	12.1196	-101.779	NE	Perkins	F2	40.7961	-101.857
-22.1943	15.1456	-99.5665	NE	Perkins	F3	40.7961	-101.857
-21.8947	8.89459	-91.5731	NE	Perkins	M1	40.7961	-101.857
-21.9154	13.9855	-90.8872	NE	Deuel	F1	41.0925	-102.441
-22.7192	9.80597	-101.768	NE	Deuel	M1	41.0925	-102.441
-23.5559	8.73909	-85.0021	NE	Deuel	M2	41.0925	-102.441
-20.791	11.8854	-86.2628	NE	Deuel	M3	41.0925	-102.441
-25.7814	14.2694	-121.809	NE	Deuel	M4	41.0925	-102.441
-17.96	10.46	-70.3	NH	Merrimack	M1	43.2098	-71.3819
-22.52	9.89	-69.7	NH	Merrimack	M2	43.2098	-71.3819
-22.23	10.73	-86.6	NH	Merrimack	M3	43.2098	-71.3819
-21.19	11.85	-76	NH	Merrimack	M4	43.2098	-71.3819
-21.14	10.31	-80.1	NH	Merrimack	M5	43.2098	-71.3819
-24.48	9.83	-91.3	NH	Merrimack	JuvF1	43.2367	-71.692
-20.74	6.92	-101.2	NH	Merrimack	F1	43.2367	-71.692
-23.99	7.58	-84.8	NH	Merrimack	F2	43.2367	-71.692
-16.96	7.81	-70.8	NH	Merrimack	M1	43.2367	-71.692
-23.89	9.68	-91.5	NH	Merrimack	M2	43.2367	-71.692
-22.64	9.44	-73.7	NH	Cheshire	F1	42.9884	-72.4478
-15.33	12.34	-82.2	NH	Cheshire	M1	42.9884	-72.4478
-22.71	9.09	-88.2	NH	Cheshire	M2	42.9884	-72.4478
-16.2	16.88	-65	NH	Cheshire	M3	42.9884	-72.4478
-17.24	13.9	-67.8	NH	Cheshire	M4	42.9884	-72.4478
-19.21	12.43	-74	NH	Cheshire	M5	42.9884	-72.4478
-18.01	11.39	-70.5	NH	Concord	M1	43.2814	-71.5878
-12.31	11.41	-58.5	NH	Concord	M2	43.2814	-71.5878
-17.32	11.23	-70.2	NH	Concord	M3	43.2814	-71.5878
-19.98	9.61	-80.8	NH	Concord	M4	43.2814	-71.5878
-13.3	10.76	-67.3	NH	Concord	M5	43.2814	-71.5878
-20.37	9.95	-78.3	NH	Concord	M6	43.2814	-71.5878
-24.3	10.53	-99.2	NH	Merrimack	JuvM1	43.4254	-71.7264
-22.84	10	-83.8	NH	Merrimack	F1	43.4254	-71.7264
-22.82	9.57	-82	NH	Merrimack	F2	43.4254	-71.7264
-20.1	9.47	-68.9	NH	Merrimack	M1	43.4254	-71.7264
-18.4	9.31	-74.1	NH	Merrimack	M2	43.4254	-71.7264
-22.38	9.6	-65.8	NH	Merrimack	M3	43.4254	-71.7264
-21.21	11.26	-68	NH	Merrimack	M4	43.4254	-71.7264
-23.35	9.85	-74.3	NH	Merrimack	M5	43.4254	-71.7264
-20	10.22	-70.5	NH	Merrimack	M6	43.4254	-71.7264
-22.14	11.38	-93.7	NH	Merrimack	M7	43.4254	-71.7264
-20.46	12.85	-67.6394	NM	DonaAna	F1	32.0275	-106.6
-22.49	10.18	-97.2088	NM	DonaAna	F2	32.0275	-106.6
-17.04	11.92	-62.8707	NM	DonaAna	M1	32.0275	-106.6
-19.74	14.12	-62.1528	NM	DonaAna	M2	32.0275	-106.6
-19.3	13.85	-58.224	NM	DonaAna	M3	32.0275	-106.6
-18.54	16.94	-53.7418	NM	DonaAna	M4	32.0275	-106.6
-18.13	13.64	-62.4347	NM	DonaAna	M5	32.0275	-106.6
-19.12	14.16	-65.7236	NM	DonaAna	M6	32.0275	-106.6
-18.26	12.7	-55.2439	NM	DonaAna	M7	32.0275	-106.6
-18.1848	11.3233	-81.0284	NV	Churchill	JuvM1	39.4252	-118.81
-23.2126	10.587	-123.801	NV	Churchill	F1	39.4252	-118.81
-23.252	9.24353	-113.453	NV	Churchill	F2	39.4252	-118.81
-23.1102	10.9562	-135.284	NV	Churchill	M1	39.4252	-118.81
-17.8609	9.18665	-114.553	NV	Churchill	M2	39.4252	-118.81
-22.2685	10.0926	-96.3155	NV	Churchill	M3	39.4252	-118.81
-23.7048	13.2408	-123.495	NV	Churchill	M4	39.4252	-118.81
-21.9239	9.49588	-101.484	NV	Churchill	M5	39.4252	-118.81
-21.2545	11.0327	-84.0293	NV	Churchill	M6	39.4252	-118.81
-23.1132	8.82157	-127.884	NV	Churchill	M7	39.4252	-118.81
-23.3812	8.86192	-117.696	NV	Churchill	M1	39.3794	-118.76
-23.1812	10.4609	-100.651	NV	Churchill	M2	39.3794	-118.76
-23.6048	10.8999	-129.869	NV	Churchill	M3	39.3794	-118.76
-23.6462	8.03352	-122.079	NV	Churchill	M4	39.3794	-118.76
-20.9753	10.9322	-96.8247	NV	Churchill	M5	39.3794	-118.76
-23.325	9.19961	-105.544	NV	Churchill	M6	39.3794	-118.76
-22.8679	11.704	-122.111	NV	Churchill	M7	39.3794	-118.76
-22.525	9.62413	-119.846	NV	Churchill	M8	39.3794	-118.76
-23.4629	8.69338	-117.716	NV	Churchill	M9	39.3794	-118.76
-24.2432	8.58388	-123.466	NV	Churchill	M10	39.3794	-118.76
-22.59	9.55814	-116.519	NV	Churchill	M11	39.3794	-118.76
-23.6462	9.056	-97.1538	NV	Churchill	M12	39.3794	-118.76
-25.7082	13.7923	-110.27	NV	Churchill	M13	39.3794	-118.76
-24.3043	7.95344	-110.743	NV	Churchill	M14	39.3794	-118.76
-22.2718	9.06049	-125.353	NV	Churchill	M15	39.3794	-118.76
-22.7575	10.7273	-117.255	NV	Churchill	F1	39.3794	-118.76
-23.0886	10.7659	-113.488	NV	Churchill	M1	39.3794	-118.76
-20.9891	10.3857	-64.3456	NV	Churchill	F1	39.3794	-118.76
-22.6964	9.14854	-120.815	NV	Churchill	F2	39.3794	-118.76
-24.2018	7.83679	-118.023	NV	Churchill	F3	39.3794	-118.76
-23.0738	9.61171	-118.7	NV	Churchill	F5	39.3794	-118.76
-22.5786	13.3431	-139.884	NV	Churchill	F6	39.3794	-118.76
-23.0541	8.84122	-103.095	NV	Churchill	F7	39.3794	-118.76
-22.456	9.76611	-111.7	NV	Lyon	M1	39.0993	-119.246
-23.4797	6.9947	-95.5303	NV	Lyon	M2	39.0993	-119.246
-21.0856	12.1447	-74.6478	NV	Lyon	M3	39.0993	-119.246
-20.8206	13.8493	-96.7666	NV	Lyon	M4	39.0993	-119.246
-21.8462	9.82556	-102.252	NV	Lyon	M5	39.0993	-119.246
-17.1191	11.9792	-101.586	NV	Lyon	M6	39.0993	-119.246
-22.6698	10.6133	-114.944	NV	Lyon	M7	39.0993	-119.246
-19.1585	9.36284	-114.77	NV	Lyon	M8	39.0993	-119.246
-23.6688	12.6456	-117.993	NV	Lyon	M9	39.0993	-119.246
-22.4846	10.9722	-116.663	NV	Lyon	M10	39.0993	-119.246
-23.6679	10.6288	-117.373	NV	Lyon	F1	39.0993	-119.246
-24.4826	7.4468	-98.0444	NV	Lyon	F2	39.0993	-119.246
-22.4777	10.9052	-116.313	NV	Lyon	F3	39.0993	-119.246
-23.6353	6.29623	-96.6769	NV	Lyon	F4	39.0993	-119.246
-19.9045	12.5027	-69.6	NV	Lyon	JuvF1	38.8349	-119.291
-21.5714	10.3784	-86.2	NV	Lyon	JuvF2	38.8349	-119.291
-19.3246	9.66067	-80.9	NV	Lyon	F1	38.8349	-119.291
-22.5029	11.1042	-105.7	NV	Lyon	F2	38.8349	-119.291
-22.9784	8.30003	-110.1	NV	Lyon	F3	38.8349	-119.291
-20.2216	10.0251	-96.2	NV	Lyon	F4	38.8349	-119.291
-23.4993	8.26215	-136	NV	Lyon	F5	38.8349	-119.291
-19.3295	8.57748	-102.2	NV	Lyon	F6	38.8349	-119.291
-21.6384	10.9261	-93.1	NV	Lyon	F7	38.8349	-119.291
-22.9902	10.3732	-94.3	NV	Lyon	F8	38.8349	-119.291
-20.8035	10.2903	-89.5	NV	Lyon	M1	38.8349	-119.291
-21.921	9.44464	-91.3	NV	Lyon	M2	38.8349	-119.291
-20.7454	10.8022	-90.7	NV	Lyon	M3	38.8349	-119.291
-20.2235	9.84085	-87.6	NV	Lyon	M4	38.8349	-119.291
-23.2994	9.10474	-125.1	NV	Lyon	M5	38.8349	-119.291
-22.5856	10.321	-102.9	NV	Lyon	M6	38.8349	-119.291
-19.6367	10.1992	-104	NV	Lyon	M7	38.8349	-119.291
-21.4976	10.923	-85.9	NV	Lyon	M8	38.8349	-119.291
-23.0306	9.13136	-114.5	NV	Lyon	M9	38.8349	-119.291
-22.2955	9.5894	-82.7	NV	Lyon	M10	38.8349	-119.291
-12.729	10.0325	-97.4	NV	Lyon	M11	38.8349	-119.291
-21.4176	12.874	-91	NV	Lyon	M12	38.8349	-119.291
-23.1772	7.32831	-104.4	NV	Lyon	M14	38.8349	-119.291
-19.5112	9.53036	-118.8	NV	Lyon	M14	38.8349	-119.291
-22	11.34	-101.837	NY	Schuyler	JuvM1	42.415	-76.831
-24.35	8.27	-84.5789	NY	Schuyler	JuvM2	42.415	-76.831
-22.62	9.52	-67.4948	NY	Schuyler	F1	42.415	-76.831
-18.81	14.16	-75.9282	NY	Schuyler	F2	42.415	-76.831
-22.99	10.72	-71.5815	NY	Schuyler	F3	42.415	-76.831
-22.25	10.08	-63.2798	NY	Schuyler	F4	42.415	-76.831
-22.21	9.43	-75.7833	NY	Schuyler	M1	42.415	-76.831
-18.26	10.09	-66.8774	NY	Schuyler	M2	42.415	-76.831
-22.26	12.31	-76.9315	NY	Schuyler	M3	42.415	-76.831
-24.54	10.06	-79.1495	NY	Schuyler	M4	42.415	-76.831
-24.52	9.44	-76.7798	NY	Schuyler	M5	42.415	-76.831
-17.46	10.34	-79.8998	NY	Ontario	JuvM1	42.9191	-77.1265
-22.73	11.5	-69.7124	NY	Ontario	JuvF1	42.9191	-77.1265
-23.42	11.12	-65.9016	NY	Ontario	JuvF2	42.9191	-77.1265
-24.67	8.2	-93.0576	NY	Ontario	JuvF3	42.9191	-77.1265
-21.27	10.24	-76.5476	NY	Ontario	M1	42.9191	-77.1265
-23.41	10.74	-91.2465	NY	Ontario	M2	42.9191	-77.1265
-23.24	10.64	-72.2242	NY	Ontario	F1	42.9191	-77.1265
-23.18	11.98	-77.6961	NY	Ontario	F2	42.9191	-77.1265
-24.16	10.28	-78.8327	NY	Ontario	F3	42.9191	-77.1265
-20.27	12.96	-83.8782	NY	St. Lawrence	JuvF1	44.5919	-75.187
-23.59	9.69	-81.9126	NY	St. Lawrence	F1	44.5919	-75.187
-21.02	11.34	-86.8636	NY	St. Lawrence	F2	44.5919	-75.187
-20.51	11.82	-81.2981	NY	St. Lawrence	M1	44.5919	-75.187
-24.07	10.29	-80.5172	NY	St. Lawrence	M2	44.5919	-75.187
-18.16	11.96	-87.1903	NY	St. Lawrence	M3	44.5919	-75.187
-21.43	11.14	-85.5241	NY	St. Lawrence	M4	44.5919	-75.187
-16.82	15.72	-91.2199	NY	St. Lawrence	M5	44.5919	-75.187
-24.28	8.58	-91.0742	NY	St. Lawrence	M6	44.5919	-75.187
-19.86	9.85	-97.4973	NY	St. Lawrence	M7	44.5919	-75.187
-22.13	13.3	-74.08	NY	Cayuga	F1	42.911	-76.6549
-21.63	8.42	-78.3368	NY	Cayuga	M1	42.911	-76.6549
-23.25	8.92	-68	NY	Cayuga	M2	42.911	-76.6549
-24.17	9.59	-70.38	NY	Cayuga	M3	42.911	-76.6549
-22.51	8.46	-83.1312	NY	Cayuga	M4	42.911	-76.6549
-22.34	9.13	-67.296	NY	Cayuga	M5	42.911	-76.6549
-23.8	11.12	-75.536	NY	Cayuga	M6	42.911	-76.6549
-19.32	9.98	-85.22	NY	Cayuga	M7	42.911	-76.6549
-15.96	13.22	-78.5048	NY	Cayuga	M8	42.911	-76.6549
-22.93	8.8	-76.8728	NY	Cayuga	M9	42.911	-76.6549
-22.13	10.74	-75.824	NY	Cayuga	M10	42.911	-76.6549
-23.58	9.55	-75.1696	NY	Cayuga	M11	42.911	-76.6549
-23.25	9.86	-57.1704	NY	Schuyler	JuvM1	42.4299	-76.7433
-23.6	10.45	-69.628	NY	Schuyler	F1	42.4299	-76.7433
-23.94	9.38	-78.6928	NY	Schuyler	F2	42.4299	-76.7433
-23.88	9.52	-78.748	NY	Schuyler	F3	42.4299	-76.7433
-18.15	10.79	-90.2176	NY	Schuyler	F4	42.4299	-76.7433
-25.09	10.34	-85.2888	NY	Schuyler	M1	42.4299	-76.7433
-24.17	8.68	-70.9432	NY	Schuyler	M2	42.4299	-76.7433
-23.74	8.32	-70.2128	NY	Schuyler	M3	42.4299	-76.7433
-23.62	9.26	-93.6928	NY	Schuyler	M4	42.4299	-76.7433
-24.04	9.02	-66.2464	NY	Schuyler	M5	42.4299	-76.7433
-24.15	9.95	-84.08	NY	Ontario	JuvM1	42.886	-77.3435
-23.63	9.3	-77.0496	NY	Ontario	F1	42.886	-77.3435
-24.4	8.72	-81.028	NY	Ontario	M1	42.886	-77.3435
-20.6	11.41	-70.812	NY	Ontario	M2	42.886	-77.3435
-17.26	10.72	-74.4232	NY	Ontario	M3	42.886	-77.3435
-24.3	9.85	-79.7464	NY	Ontario	M4	42.886	-77.3435
-23.93	9.43	-69.2	NY	Ontario	M5	42.886	-77.3435
-16.15	14.84	-67.0048	NY	Ontario	M6	42.886	-77.3435
-23.37	9.56	-74.7948	NY	Otsego	F1	42.3784	-75.3394
-21.99	10.49	-68.9561	NY	Otsego	F2	42.3784	-75.3394
-23.74	8.76	-70.6208	NY	Otsego	F3	42.3784	-75.3394
-22.01	10.48	-60.7827	NY	Otsego	F4	42.3784	-75.3394
-21.1	9.83	-74.2843	NY	Otsego	M1	42.3784	-75.3394
-22.13	11.18	-63.3703	NY	Otsego	M2	42.3784	-75.3394
-23.95	8.73	-70.1706	NY	Otsego	M3	42.3784	-75.3394
-23.93	11.36	-72.2242	NY	Otsego	M4	42.3784	-75.3394
-21.5956	11.1554	-135.019	OR	Malheur	F1	44.1061	-117.413
-23.4707	9.92137	-128.87	OR	Malheur	F2	44.1061	-117.413
-22.521	9.63284	-94.6978	OR	Malheur	F3	44.1061	-117.413
-23.3668	11.2302	-136.636	OR	Malheur	JuvF1	44.1061	-117.413
-19.8086	13.8156	-101.553	OR	Malheur	M1	44.1061	-117.413
-16.52	11.84	-45.1432	TX	Colorado	F1	29.6289	-96.2031
-20.72	9.24	-54.0172	TX	Colorado	F2	29.6289	-96.2031
-20.09	11.27	-48.4982	TX	Colorado	F3	29.6289	-96.2031
-17.24	9.24	-55.8571	TX	Colorado	F4	29.6289	-96.2031
-18.67	11.91	-41.6057	TX	Colorado	M1	29.6289	-96.2031
-12.89	17.23	-43.166	TX	Colorado	M2	29.6289	-96.2031
-19.97	12.72	-42.298	TX	Colorado	M3	29.6289	-96.2031
-21.01	12.21	-47.9662	TX	Colorado	M4	29.6289	-96.2031
-16.87	10.96	-39.9423	TX	Colorado	M5	29.6289	-96.2031
-11.23	16.98	-44.3707	TX	Colorado	M6	29.6289	-96.2031
-18.44	10.86	-39.0734	TX	Colorado	M7	29.6289	-96.2031
-19.33	12.74	-28.3015	TX	Hidalgo	JuvM1	26.5479	-97.9866
-22.09	12.95	-50.3211	TX	Hidalgo	F1	26.5479	-97.9866
-19.14	13.4	-42.1198	TX	Hidalgo	F2	26.5479	-97.9866
-22.05	13.84	-46.3479	TX	Hidalgo	F3	26.5479	-97.9866
-17.55	14.42	-33.6363	TX	Hidalgo	F4	26.5479	-97.9866
-13.74	15.98	-34.7643	TX	Hidalgo	F5	26.5479	-97.9866
-18.62	15.07	-34.8428	TX	Hidalgo	F6	26.5479	-97.9866
-20.02	13.96	-47.5876	TX	Hidalgo	F7	26.5479	-97.9866
-21.92	14.19	-45.4135	TX	Hidalgo	M1	26.5479	-97.9866
-11.87	20.69	-28.1941	TX	Hidalgo	M2	26.5479	-97.9866
-19.18	14.41	-31.8578	TX	Hidalgo	M3	26.5479	-97.9866
-17.9	15.41	-41.5921	TX	Hidalgo	M4	26.5479	-97.9866
-22.02	13.06	-38.4724	TX	Hidalgo	M5	26.5479	-97.9866
-17.76	13.12	-35.9708	TX	Hidalgo	M6	26.5479	-97.9866
-20.3	13.59	-37.5012	TX	Hidalgo	M7	26.5479	-97.9866
-11.14	22.61	-21.5778	TX	Hidalgo	M8	26.5479	-97.9866
-19.98	11.69	-45.5388	TX	Hidalgo	M9	26.5479	-97.9866
-12.77	24.26	-23.1117	TX	Hidalgo	M10	26.5479	-97.9866
-14.84	16.67	-29.0263	TX	Hidalgo	M11	26.5479	-97.9866
-14.72	10.74	-36.9373	TX	Lampasas	F1	31.0589	-98.2548
-16.41	12.06	-53.9757	TX	Lampasas	F2	31.0589	-98.2548
-20.68	11.95	-52.6663	TX	Lampasas	M1	31.0589	-98.2548
-18.58	11.07	-48.1652	TX	Lampasas	M2	31.0589	-98.2548
-18.01	9.84	-63.155	TX	Lampasas	M3	31.0589	-98.2548
-20.14	11.02	-35.6732	TX	Lampasas	M4	31.0589	-98.2548
-19.45	10.55	-38.6003	TX	Lampasas	M5	31.0589	-98.2548
-12.48	12.8	-36.4091	TX	Randall	F1	34.9676	-101.979
-13.57	14.52	-47.6016	TX	Randall	F2	34.9676	-101.979
-15.46	14.89	-43.824	TX	Randall	F3	34.9676	-101.979
-14.4	14.9	-43.1961	TX	Randall	F4	34.9676	-101.979
-11.51	10.82	-58.5196	TX	Randall	M1	34.9676	-101.979
-14.42	14.89	-45.1483	TX	Randall	M2	34.9676	-101.979
-11.56	9.82	-67.4072	TX	Randall	M3	34.9676	-101.979
-13.22	14.5	-47.8348	TX	Randall	M4	34.9676	-101.979
-23.21	12.5	-56.9761	TX	Bosque	JuvM1	31.641	-97.571
-19.43	12.69	-47.1961	TX	Bosque	F1	31.641	-97.571
-18.86	14.71	-41.6131	TX	Bosque	M1	31.641	-97.571
-15.9	10.71	-45.056	TX	Tom Green	JuvF1	31.4923	-100.287
-18.58	14.25	-44.1603	TX	Tom Green	F1	31.4923	-100.287
-19.3	14.56	-31.2875	TX	Tom Green	F2	31.4923	-100.287
-21.15	13.86	-53.1492	TX	Tom Green	F3	31.4923	-100.287
-17.93	15.05	-38.8211	TX	Tom Green	M1	31.4923	-100.287
-16.61	16.04	-39.8001	TX	Tom Green	M2	31.4923	-100.287
-17.84	12.35	-43.2628	TX	Tom Green	M3	31.4923	-100.287
-16.87	11.9	-39.0453	TX	Tom Green	M4	31.4923	-100.287
-15.11	14.75	-43.59	TX	Tom Green	M5	31.4923	-100.287
-19.3	11.36	-39.365	TX	Tom Green	M6	31.4923	-100.287
-18.3	15.1	-46.4808	TX	Tom Green	M7	31.4923	-100.287
-18.51	13.08	-47.9922	TX	Tom Green	M8	31.4923	-100.287
-17.3	12.43	-51.089	TX	Tom Green	M9	31.4923	-100.287
-16.97	12.07	-47.6741	TX	Tom Green	M10	31.4923	-100.287
-24.7567	9.829	-92.2595	VT	Caledonia	F1	44.3592	-71.9885
-24.2814	11.7834	-90.2977	VT	Caledonia	F2	44.3592	-71.9885
-18.2308	10.4881	-94.359	VT	Caledonia	F3	44.3592	-71.9885
-23.7892	8.27941	-95.5604	VT	Caledonia	F4	44.3592	-71.9885
-21.0542	11.6329	-70.4745	VT	Caledonia	M1	44.3592	-71.9885
-23.9359	12.1103	-94.9928	VT	Caledonia	M1	44.48	-71.8982
-23.1856	11.1347	-84.7898	VT	Caledonia	M2	44.48	-71.8982
-23.9367	9.60377	-78.0904	VT	Caledonia	M3	44.48	-71.8982
-23.0335	11.6505	-104.912	VT	Caledonia	M4	44.48	-71.8982
-24.0862	8.94775	-91.0168	VT	Caledonia	M5	44.48	-71.8982
-22.2928	10.7364	-92.6061	VT	Chittenden	F1	44.426	-73.021
-19.8875	14.6348	-81.0569	VT	Chittenden	F2	44.426	-73.021
-20.5911	9.95363	-86.6578	VT	Chittenden	M1	44.426	-73.021
-19.4155	13.0953	-81.8724	VT	Chittenden	M2	44.426	-73.021
-16.4771	14.4764	-77.9546	VT	Chittenden	M3	44.426	-73.021
-17.4073	14.7349	-68.4033	VT	Chittenden	M4	44.426	-73.021
-23.6191	10.3935	-84.7222	VT	Chittenden	M5	44.426	-73.021
-21.92	9.51	-97.044	WA	Walla Walla	JuvF1	46.1369	-118.913
-21.01	9.23	-104.422	WA	Walla Walla	F1	46.1369	-118.913
-21.96	10.53	-96.2512	WA	Walla Walla	M1	46.1369	-118.913
-23.2227	9.86844	-133.008	WA	Walla Walla	M2	46.1369	-118.913
-22.1677	12.3179	-122.48	WA	Walla Walla	M3	46.1369	-118.913
-21.0555	9.58198	-98.1846	WA	Walla Walla	M4	46.1369	-118.913
-21.6391	9.93175	-101.997	WA	Walla Walla	M5	46.1369	-118.913
-21.8823	10.7507	-104.558	WA	Walla Walla	M6	46.1369	-118.913
-21.6456	10.2078	-112.441	WA	Walla Walla	M7	46.1369	-118.913
-21.8752	10.5659	-105.62	WA	Walla Walla	M8	46.1369	-118.913
-24.1486	9.69407	-105.812	WA	Walla Walla	M9	46.1369	-118.913
-20.894	10.02	-103.491	WA	Walla Walla	M10	46.1369	-118.913
-21.6531	10.1321	-106.037	WA	Walla Walla	M11	46.1369	-118.913
-23.1732	8.06975	-133.69	WA	Walla Walla	M12	46.1369	-118.913
-21.7988	11.1845	-88.2709	WA	Walla Walla	M13	46.1369	-118.913
-19.86	13.67	-86.6893	WI	Vernon	JuvF1	43.608	-91.078
-23.62	10.81	-94.7242	WI	Vernon	F1	43.608	-91.078
-19.68	11.05	-74.3319	WI	Vernon	F2	43.608	-91.078
-23.26	11.03	-89.9301	WI	Vernon	F3	43.608	-91.078
-24.04	9.78	-72.2383	WI	Vernon	M1	43.608	-91.078
-21.85	10.58	-75.6302	WI	Vernon	M2	43.608	-91.078
-23.36	8.06	-76.0561	WI	Vernon	M3	43.608	-91.078
-23.17	9.95	-76.4164	WI	Vernon	M4	43.608	-91.078
-22.64	9.85	-75.0923	WI	Vernon	M5	43.608	-91.078
-23.92	10.45	-72.7696	WI	Vernon	M6	43.608	-91.078
-22.94	10.76	-81.1896	WI	Waushara	F1	44.0472	-88.8922
-22.11	11.28	-74.185	WI	Waushara	M1	44.0472	-88.8922
-23.39	10.45	-82.732	WI	Waushara	M2	44.0472	-88.8922
-23.82	10.51	-74.859	WI	Waushara	M3	44.0472	-88.8922
-24.44	11.62	-109.918	WI	Waushara	M4	44.0472	-88.8922
-22.8	9.38	-89.3955	WI	Waushara	M5	44.0472	-88.8922
-21.29	12.29	-80.582	WI	Waushara	M6	44.0472	-88.8922
-24.6	9.73	-80.6982	WI	Waushara	M7	44.0472	-88.8922
-23.35	10.19	-85.6632	WI	Waushara	M8	44.0472	-88.8922
-20.37	12.11	-72.5123	WI	Dane	JuvM1	42.975	-89.7585
-22.64	8.08	-85.0265	WI	Dane	F1	42.975	-89.7585
-23.47	8.15	-75.7182	WI	Dane	F2	42.975	-89.7585
-23.03	9.76	-70.3639	WI	Dane	F3	42.975	-89.7585
-21.73	10.5	-75.3048	WI	Dane	F4	42.975	-89.7585
-22	8.12	-73.2544	WI	Dane	M1	42.975	-89.7585
-21.47	10.15	-73.9808	WI	Dane	M2	42.975	-89.7585
-20.99	9.96	-72.4018	WI	Dane	M3	42.975	-89.7585
-21.1	9.42	-70.6992	WI	Dodge	M4	43.4429	-88.4172
-23.34	9.36	-72.1354	WI	Dodge	M5	43.4429	-88.4172
-21.8	11.48	-83.5804	WI	Dodge	JuvMI	43.4429	-88.4172
-18.46	10.86	-76.0694	WI	Dodge	F1	43.4429	-88.4172
-22.28	8.48	-76.3649	WI	Dodge	F2	43.4429	-88.4172
-21.38	9.95	-70.9616	WI	Dodge	M1	43.4429	-88.4172
-21.93	11.37	-78.6154	WI	Dodge	M2	43.4429	-88.4172
-19.96	11.56	-72.1204	WI	Dodge	M3	43.4429	-88.4172
-22.28	8.48	-76.2139	WI	Dodge	M4	43.4429	-88.4172
-21.38	9.95	-68.4937	WI	Dodge	M5	43.4429	-88.4172
-25.04	8	-97.4259	WI	Dodge	M6	43.4429	-88.4172
-19.13	11.03	-66.1423	WI	Dodge	M7	43.4429	-88.4172
-21.15	12.07	-70.9471	WI	Columbia	JuvF1	43.4608	-89.3212
-23.83	6.73	-73.1355	WI	Columbia	JuvF2	43.4608	-89.3212
-23.04	9.24	-78.9021	WI	Columbia	F1	43.4608	-89.3212
-23.05	10.74	-86.8722	WI	Columbia	F2	43.4608	-89.3212
-21.96	10.62	-73.7405	WI	Columbia	M1	43.4608	-89.3212
-23.5	10.34	-53.8772	WI	Columbia	M2	43.4608	-89.3212
-22.28	11.07	-69.1856	WI	Columbia	M3	43.4608	-89.3212
-22.52	9.81	-71.7626	WI	Columbia	M4	43.4608	-89.3212
-23.12	9.46	-61.4863	WI	Columbia	M5	43.4608	-89.3212
-19.96	9.4	-68.0299	WI	Columbia	M6	43.4608	-89.3212
